# Supplementary material for: A Succinoglycan-Riclin-Zinc-Phthalocyanine-Based Composite Hydrogel with Enhanced Photosensitive and Antibacterial Activity Targeting Biofilms
Source: Gels. 2025 Aug 21;11(8):672. doi: 10.3390/gels11080672 (PMC12385968; doi:10.3390/gels11080672)
Supplement: Supplementary file 1 [file gels-11-00672-s001.zip]

Archive with 1 entries (1 files):
- gels-3791172-supplementary.pdf
